# Supplementary material for: Actin cytoskeleton dynamics in stem cells from autistic individuals
Source: Sci Rep. 2018 Jul 24;8:11138. doi: 10.1038/s41598-018-29309-6 (PMC6057935; doi:10.1038/s41598-018-29309-6)
Supplement: Supplementary file 2 — Supplementary Tables 1 and 2 [file 41598_2018_29309_MOESM2_ESM.xls]

## Sheet: TableS1
Table S1. Percentage of cells with polymerized actin filaments in each time point for all the four re-polymerization treatments and time 0h
	Drug	Individual	Disease Status	Clustering Analysis Group	Time points
					0	15min	30min	45min	60min
	cdc42	F5541	C	1	0.067	0.465514	0.55213	0.835858	0.734566
		F5594	C	1	0.219	0.469388	0.658654	0.761421	0.931034
		F5618	C	1	0.208	0.692708	0.806931	0.841026	0.984772
		F6119	C	1	0.051	0.330986	0.51634	0.763736	0.790244
		F7647	C	1	0.085	0.402913	0.693521	0.765749	0.845588
		F7672	C	1	0.128	0.537037	0.649485	0.858586	0.837838
		F8370	C	1	0.2029	0.294118	0.473171	0.555556	0.820144
		F8564	C	1	0.0487	0.148936	0.504902	0.591549	0.728155
		F1740	ASD	1	0.088	0.41	0.546798	0.751244	0.847368
		F1850	ASD	1	0.158	0.389474	0.682796	0.82	0.757812
		F2613	ASD	1	0.119	0.506849	0.697561	0.742268	0.758389
		F2709	ASD	1	0.196	0.12963	0.421687	0.756614	0.786517
		F3103	ASD	1	0.04	0.418719	0.614286	0.699248	0.847291
		F4289	ASD	1	0.098	0.225564	0.56621	0.621495	0.734694
		F6136	ASD	1	0.137	0.293814	0.712042	0.712871	0.808824
		F6281	ASD	1	0.109	0.380435	0.632124	0.730159	0.74375
		F2688	ASD	2	0.057	0.0397351	0.0528846	0.12093	0.333333
		F2735	ASD	2	0.115	0.218997	0.431052	0.510924	0.472288
		F2749	ASD	2	0.1176	0.158187	0.284981	0.392168	0.475016
		F3078	ASD	2	0.0679	0.175926	0.363636	0.44878	0.728571
		F7511	ASD	2	0.205	0.140741	0.315	0.358209	0.502924
	Rac	F5541	C	1	0.067	0.598995	0.731189	0.742113	0.819381
		F5594	C	1	0.219	0.497512	0.692308	0.682464	0.756098
		F5618	C	1	0.208	0.310135	0.594313	0.721546	0.880154
		F6119	C	1	0.051	0.331361	0.64	0.72	0.782857
		F7647	C	1	0.085	0.42328	0.825	0.831325	0.877193
		F7672	C	1	0.128	0.790576	0.774011	0.810256	0.887701
		F8370	C	1	0.2029	0.552239	0.470874	0.4375	0.59
		F8564	C	1	0.0487	0.27451	0.514851	0.62069	0.728205
		F1740	ASD	1	0.088	0.244898	0.488636	0.586957	0.721649
		F1850	ASD	1	0.158	0.477612	0.645	0.701031	0.687075
		F2613	ASD	1	0.119	0.319635	0.475248	0.67	0.695364
		F2709	ASD	1	0.196	0.208333	0.57672	0.672131	0.878173
		F4289	ASD	1	0.098	0.364162	0.581152	0.544828	0.637681
		F6281	ASD	1	0.109	0.365385	0.61165	0.735751	0.67757
		F2688	ASD	2	0.057	0.1875	0.134615	0.42	0.566327
		F2735	ASD	2	0.115	0.121827	0.347594	0.439394	0.689119
		F2749	ASD	2	0.1176	0.0959721	0.197346	0.431028	0.401221
		F3078	ASD	2	0.0679	0.112195	0.303318	0.435897	0.566327
		F3103	ASD	2	0.04	0.139303	0.271523	0.28481	0.406542
		F6136	ASD	2	0.137	0.0965517	0.220859	0.576744	0.754717
		F7511	ASD	2	0.205	0.283505	0.289941	0.415789	0.621891
	RhoA	F5541	C	1	0.067	0.507198	0.544905	0.753232	0.758916
		F5594	C	1	0.219	0.2	0.393204	0.680556	0.586207
		F5618	C	1	0.208	0.416071	0.565962	0.697358	0.752607
		F6119	C	1	0.051	0.438776	0.494118	0.686486	0.693642
		F7647	C	1	0.085	0.235099	0.664361	0.806352	0.810615
		F7672	C	1	0.128	0.541401	0.800379	0.880984	0.89772
		F8370	C	1	0.2029	0.261905	0.485149	0.700483	0.778351
		F8564	C	1	0.0487	0.217302	0.384785	0.553115	0.612728
		F1740	ASD	1	0.088	0.160194	0.313433	0.636792	0.787234
		F1850	ASD	1	0.158	0.404878	0.478469	0.527919	0.643902
		F2613	ASD	1	0.119	0.49115	0.611111	0.833333	0.766497
		F2709	ASD	1	0.196	0.207407	0.460784	0.598754	0.580929
		F2735	ASD	1	0.115	0.21393	0.619565	0.674641	0.95092
		F3078	ASD	1	0.0679	0.112745	0.550265	0.632184	0.789474
		F4289	ASD	1	0.098	0.302899	0.415399	0.552355	0.627931
		F6136	ASD	1	0.137	0.304813	0.484043	0.683673	0.727273
		F6281	ASD	1	0.109	0.283654	0.488263	0.703883	0.776699
		F7511	ASD	1	0.205	0.232143	0.595506	0.637615	0.75
		F2688	ASD	2	0.057	0.0930319	0.20933	0.372857	0.533892
		F2749	ASD	2	0.1176	0.05625	0.163934	0.266667	0.474654
		F3103	ASD	2	0.04	0	0.10396	0.203883	0.22439
	DA	F5541	C	1	0.067	0.263889	0.668421	0.727723	0.895522
		F5594	C	1	0.219	0.658537	0.876344	0.926108	0.9375
		F5618	C	1	0.208	0.504854	0.732673	0.804878	0.747423
		F6119	C	1	0.051	0.378109	0.621359	0.743961	0.800971
		F7647	C	1	0.085	0.61	0.76074	0.831402	0.951916
		F7672	C	1	0.128	0.390244	0.742857	0.836735	0.938462
		F8370	C	1	0.2029	0.7	0.800995	0.88	0.922619
		F8564	C	1	0.0487	0.672131	0.755102	0.879397	0.937173
		F1740	ASD	1	0.088	0.408046	0.668342	0.827815	0.735294
		F1850	ASD	1	0.158	0.347222	0.616667	0.833333	0.877551
		F2613	ASD	1	0.119	0.513514	0.626866	0.8125	0.776923
		F2709	ASD	1	0.196	0.427861	0.682051	0.79397	0.86802
		F4289	ASD	1	0.098	0.530303	0.778846	0.855	0.906542
		F6136	ASD	1	0.137	0.512438	0.713568	0.886139	0.968586
		F6281	ASD	1	0.109	0.451777	0.84264	0.903061	0.876238
		F7511	ASD	1	0.205	0.5	0.858639	0.875	0.950739
		F2688	ASD	2	0.057	0.100629	0.161017	0.232432	0.326203
		F2735	ASD	2	0.115	0.0907774	0.352472	0.448709	0.495166
		F2749	ASD	2	0.1176	0.182692	0.20283	0.497608	0.673171
		F3078	ASD	2	0.0679	0.071066	0.256039	0.523364	0.630058
		F3103	ASD	2	0.04	0.15122	0.38342	0.564516	0.747525

## Sheet: TableS2
Table S2. Sample characterization and samples used in each experiment
Characterization				Experiments
ID	Status	CARS	WISC - IQ	Actin filaments reconstitution	RhoGTPases expression	Exome sequencing
F1740-1	ASD	na	na	X
F1850-1	ASD	na	na	X
F2613-1	ASD	na	na	X
F2688-1	ASD	30.5	110	X	X	X
F2735-1	ASD	32	97	X	X
F2709-1	ASD	na	na	X
F2749-1	ASD	na	na	X	X
F3078-1	ASD	36	50	X	X
F3103-1	ASD	na	na	X
F4289-1	ASD	38	20*	X
F6136-1	ASD	na	na	X		X
F6281-1	ASD	37.5	60	X
F7511-1	ASD	30.5	95	X	X	X
F5541-1	Control			X	X
F5594-1	Control			X
F5618-1	Control			X	X
F6119-1	Control			X
F7647-1	Control			X	X
F7672-1	Control			X	X
F8370-1	Control			X
F8564-1	Control			X
